# Supplementary material for: Diverse Co(II) Coordination Polymers with the Same Mixed Ligands: Evaluation of Chemical Stability and Structural Transformation
Source: Molecules. 2024 Apr 12;29(8):1748. doi: 10.3390/molecules29081748 (PMC11051802; doi:10.3390/molecules29081748)
Supplement: Supplementary file 1 [file molecules-29-01748-s001.zip]

Archive with 3 entries (3 files):
- allcif.cif
- checkcif.pdf
- Supplementary materials.pdf
